# Supplementary material for: Genome-wide alteration of 5-hydroxymenthylcytosine in a mouse model of Alzheimer’s disease
Source: BMC Genomics. 2016 May 20;17:381. doi: 10.1186/s12864-016-2731-1 (PMC4875608; doi:10.1186/s12864-016-2731-1)
Supplement: Additional file 2: Table S1. — Reads info. (XLSX 10 kb) [file 12864_2016_2731_MOESM2_ESM.xlsx]

## Sheet: Sheet1
Sample Name	Total Reads	Reads Mapping Uniquely	% Mapping Uniquely	Genotype	Age/Brain Region
Sample_APP330	15788115	10684116	0.6767	WT	12 Weeks, Hippo
Sample_APP331	15806370	11665944	0.7381	WT	12 Weeks, Hippo
Sample_APP333	12869500	9798842	0.7614	WT	12 Weeks, Hippo
Sample_APP334	11803291	8883787	0.7527	DTg	12 Weeks, Hippo
Sample_APP335	23618473	18292639	0.7745	DTg	12 Weeks, Hippo
Sample_APP332	17194469	12744811	0.7412	DTg	12 Weeks, Hippo
Sample_APP115	21613283	16344440	0.7562	WT	67 Weeks, Hippo
Sample_APP147	21613264	15376207	0.7114	WT	67 Weeks, Hippo
Sample_APP118	18879820	13464932	0.7132	DTg	67 Weeks, Hippo
Sample_APP127	21847326	16503865	0.7554	DTg	67 Weeks, Hippo
Sample_APP150	14604176	10764531	0.7371	DTg	67 Weeks, Hippo
