# Supplementary material for: Genome-wide alteration of 5-hydroxymenthylcytosine in a mouse model of Alzheimer’s disease
Source: BMC Genomics. 2016 May 20;17:381. doi: 10.1186/s12864-016-2731-1 (PMC4875608; doi:10.1186/s12864-016-2731-1)
Supplement: Additional file 3: Table S2. — DhMR_DTg unique_annotated genes. (XLSX 10 kb) [file 12864_2016_2731_MOESM3_ESM.xlsx]

## Sheet: Sheet1
1700001D01Rik
1700025G04Rik
1700060C16Rik
2010010A06Rik
4833427F10Rik
Aacs
Abhd16a
Abr
Actn4
Adamts14
Adar
Adrbk2
Agap1
Agrn
Ak5
Aldh16a1
Alox5ap
Ank
Apbb2
App
Arhgef18
Arhgef28
Arid1b
B430010I23Rik
Bahd1
Baiap2l2
Banf2
BC021891
Bptf
Cacnb4
Camk2d
Camk2g
Capn5
Casz1
Cdh23
Chd7
Chn2
Cit
Cldn25
Cnih3
Cotl1
Cpne5
Csmd2
Ctif
Ctnnbip1
D17Wsu92e
D5Ertd579e
D8Ertd82e
Dclk1
Dlgap1
Dlgap2
Dnah8
Dnmt3a
Dok5
Dpysl2
Dst
Elfn1
Eya2
Fam114a1
Fam19a5
Fam222b
Fbxo6
Foxk2
Galnt7
Glis3
Gpr44
Grhl2
Grhpr
Grik3
Grik4
Gsk3b
Gtf2i
Hlf
Htra1
Igf2bp3
Il33
Inpp5a
Ints8
Itsn1
Kat6b
Kcnd3
Kcnn1
Kif26a
Ktn1
Lama1
Lims1
Lingo1
Lmln
Lrrc8d
Lurap1l
Mafk
Map4
Map6
Mark1
Mbp
Metap1d
Mta3
Myh9
Myo18a
N28178
Ndufs2
Nedd4l
Nfyb
Nrxn2
Nsmaf
Papln
Pdcd4
Pde10a
Pml
Pnkd
Pou2f1
Ppm1h
Prickle1
Prkaa1
Prkca
Psmb10
Rap2a
Rapgef1
Reep1
Rgl1
Rhoj
Rnf145
Rnf157
Rp9
Rptor
Sash1
Schip1
Scn1b
Sema6d
Serinc5
Setbp1
Slc35c1
Slc39a11
Slc47a2
Slc7a1
Smarcal1
Snx29
Sppl3
Sptb
Sptbn2
Ssbp3
Ssx2ip
Stard13
Stk4
Sulf2
Tanc1
Tbc1d1
Tbc1d2b
Tbk1
Tcea3
Tiam1
Tmod4
Tnrc6c
Tox2
Traf2
Trappc9
Tvp23a
Uvrag
Vgll4
Vps26b
Wdfy3
Wwox
Zfhx3
Zfp11
Zfp516
Zfp639
Zhx2
