# Supplementary material for: Genome-wide alteration of 5-hydroxymenthylcytosine in a mouse model of Alzheimer’s disease
Source: BMC Genomics. 2016 May 20;17:381. doi: 10.1186/s12864-016-2731-1 (PMC4875608; doi:10.1186/s12864-016-2731-1)
Supplement: Additional file 4: Table S3. — Aged DTg unique_annotated genes. (XLSX 39 kb) [file 12864_2016_2731_MOESM4_ESM.xlsx]

## Sheet: Sheet1
Vti1a
Ntrk1
Stk39
Ahi1
Bco1
Map7
Sbf2
Disc1
Gdpd5
Slc6a7
Pde4dip
Bend4
Phkg1
Ctif
Cdk14
1700001K23Rik
Lyrm4
Cdc23
Nhlrc2
D630024D03Rik
Ube2r2
Riok3
Dock9
Xpr1
Rhd
Bend5
Parva
Jph3
Pth1r
Notch2
Med17
Ap2a2
5830428M24Rik
Prune2
Kdm4b
Rgs12
Amz1
Ppp1r21
Armc12
Ngef
Chic2
Ctdp1
C2cd4c
Mbtps1
Dyrk2
Igsf21
Gxylt2
Pak2
Dcbld2
Alpk3
Galnt7
D930015E06Rik
Zak
Gucy2c
Palm2
Rgp1
4921504A21Rik
Mir133c
Acox3
Clip4
Trappc6b
Uck2
Slc2a9
Pan3
Stk24
1700025G04Rik
Atp8a1
Paqr6
Chga
Cacna1d
8430419L09Rik
Atp12a
Dlgap2
Hydin
Itpkb
Tenm4
1700112E06Rik
Itsn1
Itpr2
Arl15
Myh6
Emilin1
Cep68
Pxn
Scamp5
Grik4
1200014J11Rik
B230112J18Rik
Coro2a
Igsf3
Wipf3
Gltscr1l
Rasl10b
S100a2
Hspg2
Gjb3
Gnb1
Tnpo1
Col12a1
Cand2
Gm1123
Phf3
Aes
Snx30
Gm15441
Zfp146
Erc1
Os9
Tekt5
Prrc2b
Dhx32
Tlk1
Camta1
Zdhhc16
Ercc6
Rhbdd2
Hip1
Pcyt1a
Aff1
Eml1
Eml1
Kcmf1
Ago2
Elavl3
Srebf2
Stard3
Pja2
Abcc8
Smim5
Ttll5
Cox14
Snord89
Bin2
Crtc1
Hspbap1
Slco3a1
Wnk2
Dapk1
Smg6
Dnmt3a
Ablim2
Ldhb
Drosha
Psmb6
Phactr3
Slco2b1
Lpp
Asic2
Lyzl6
Actn4
Cuedc1
Swap70
Rora
Pik3r1
Scn8a
Brsk2
Myo10
Rrp15
Espn
Cgnl1
Ebpl
Zmynd8
Shc4
BC026585
Slc9a2
Dst
Adarb1
Syt6
Cmc1
Man2a1
Smad6
Gsk3a
Dgke
Cldn14
Hk2
Hpcal1
Plcb4
Rabgef1
Whrn
Zfand4
Dnmt1
Dctd
Slc10a7
Dusp11
Slc9a1
Fam131c
4930427A07Rik
Dst
Prtg
Rasgrp2
Adcy2
Ncor2
Arhgap15
Kank1
Fndc3b
Zfp704
Nav1
Vps39
Pskh1
Copz2
Sp2
Cmklr1
Nbea
Smim14
Tvp23a
Hk1
Chadl
Nfasc
D10Jhu81e
Kank4
Cdcp2
Azin2
Prr5l
Tor1b
Gsg1l
Fbrsl1
Tmcc3
5730422E09Rik
Txndc9
Tmem194b
Rad54l2
3830408C21Rik
Exosc10
Tbc1d22a
Cerk
Tab2
Park2
Sardh
Gpc1
Ablim3
Klhl29
Srd5a3
Tle3
Cdyl2
3110082I17Rik
Ano8
Lhfpl2
Etfa
Pde10a
Fam171a1
Fgd2
Coq6
Itpk1
Npc2
Pdcd6ip
Sfswap
Gpr61
Fras1
Cdkn1a
Cdh15
Txnrd1
Man1c1
Srbd1
Nrg2
Cstad
Rftn1
Pou6f1
Polr2b
Lrig1
Phlpp1
Fam210a
Actr5
Trio
Tshz1
Ret
Arid1b
Pik3r4
Taok3
Slc16a8
Slc29a4
Taf4a
Grik3
Fam154a
Frmd4a
Dennd2a
Trim9
Mir27a
Frmd5
Lgr4
Frmd4a
Pde8a
Pde7a
Pde9a
Mn1
D5Ertd579e
Cacna1c
Mtmr7
Cbfa2t3
Traf3
Plekhg5
Rngtt
Dab1
Sh3gl3
Itsn1
Rwdd2a
Stxbp4
Suclg2
Strn
Dmwd
Nedd4l
Cradd
Snn
Arhgap32
Gpr153
Xrcc6bp1
Gng2
Trim2
Ppp2r5e
Slc23a2
Cacna1c
Vegfa
Nynrin
Agpat3
Slc38a6
Npepl1
Socs7
Galm
Nt5dc1
Adam17
Cables1
Ube4b
Prdm16
Syne1
Greb1
Dclk1
Capn1
Ak4
Csnk1d
2310043L19Rik
Arhgef4
Cdc40
Rcn1
Gemin7
Smyd3
Prkcz
Def6
Abcc1
Rnaseh2a
Macrod2
Gpd2
Adamts20
Kcnn3
Efna1
Pak4
Atxn10
Rgl1
Tox2
Synpo
Os9
Atxn7l1
Cacna2d3
Slc26a8
Lrch1
Vps13c
Zcchc24
Pxdc1
Pvrl2
Pccb
Mkl1
Rab23
Rbp1
Pitpnm2
Fam220a
Fbxw4
Gna13
Gna12
Cap2
Phactr1
Sspo
Sez6l
Nfia
Mir7012
Fam110b
6530402F18Rik
Tead4
Ccdc6
Snx18
Cyfip1
Marc2
Rab31
Qprt
Cacnb4
Itpr1
Pax5
Cacng4
Grip1
Il22ra1
Wars
Cisd2
Ccdc38
Scn5a
Tmem205
Peli2
Sdk2
Dock4
Nol4l
Dmbx1
Arhgap31
Tmprss5
Mir497b
Tor1a
Trim2
Smurf1
Hhat
Aqp3
Mfsd7c
Eea1
9030617O03Rik
Stab2
Ece1
Anks1
Pik3c3
Plekhg1
Pdzk1
Chst15
1700045H11Rik
Myh10
Agap3
Prss51
Fam53b
Blm
Abr
Oxct1
Yaf2
Pkp4
Sestd1
Fam188a
Hdac4
Ints9
Ankrd50
Rptor
Mei1
Il2rb
Cmtm8
Spsb4
Rps6kl1
Lpcat3
2010012O05Rik
Hs3st1
Tnfaip8l1
2010300C02Rik
Asph
Hadh
Rrp9
Mark4
Etv4
Pecam1
Ctnna1
Dgki
Lmtk2
Bop1
1810041L15Rik
E130307A14Rik
Pitpnc1
Kcnip1
Srd5a1
Xylt2
Sh3tc1
Nfatc4
L3mbtl1
Sipa1l2
Cul9
Dnajb13
Iqck
Mpp3
Myo1b
Dgkh
Kcnj10
Lasp1
Vars2
Dnaic1
Tmprss3
Lama3
Lamc1
Sirt2
1700020N01Rik
Cyth3
Lrrc8d
Golt1b
Prkag2
Gas8
9930104L06Rik
Tbcd
A230009B12Rik
Cttnbp2nl
Bcar3
Slc35e3
Stk32c
Ppp4c
Sema4d
Clic6
Diap3
Rapgef2
Adrbk2
Gm5441
Sv2a
Robo1
Runx1
Ank3
Oxsr1
Bmf
Gm11468
Pde4dip
Nme7
Rasgrf2
Chd7
2010111I01Rik
Anapc1
Cpm
Arid3a
Pcx
Mapre2
Dchs1
Ambra1
Fam134b
Nrxn3
Mlxipl
Dnlz
Kalrn
Armc2
Gk5
Wdr25
Capn2
Ralb
Krt26
Zswim4
Dock1
Atp8b5
2310015A10Rik
Igf2r
Selplg
Nt5m
Fam219a
Dync1i1
Fam53a
Col18a1
Pag1
Foxp1
Egln1
4833427F10Rik
Ninj2
Pank1
Schip1
Ascc1
Klhl18
Zdhhc22
Fam163a
Fbxl17
P2ry2
Scly
Tbc1d2b
Agtpbp1
Agtpbp1
Stambpl1
Gm6249
Tmem159
Spon1
Vwa8
Acot11
Gucy1b2
Ercc3
Dlgap1
Dlgap1
Cox15
Nudt9
Svop
Usp48
Epb4.1l2
Ikzf1
Cnih3
Src
C3
Actn1
Ndrg1
Fancc
Arhgap22
Nfkb1
Lamtor3
Aplp1
Slc43a2
Rasip1
Mir6407
Col27a1
Pou5f2
Sec61b
Mbnl1
Man1b1
Ehmt1
Ckap4
Zfp532
Alg14
Glis3
Tsc22d1
Pbx1
Fam227a
Il12rb1
Ccdc12
Usp49
Pola2
Atxn7l1
Crtac1
Brwd1
Mgat5
Tmem163
Acaa1b
Col4a1
Garnl3
Mta3
Fibcd1
Dtnbp1
N4bp2l1
Pex16
Spns2
Slc44a1
Lrrc8c
Apobec2
Kat6a
Hcn3
Hcn2
Prickle2
Gabbr2
Grm2
Ptafr
2510009E07Rik
Cat
Dnah17
Cpt1a
4933424G06Rik
Ccdc124
Ndufc2
Tyw1
Clta
Tdrd7
Bicc1
Abhd12
Myh7b
Mcc
Myo5c
Mcc
Nfam1
Pantr1
Nfam1
L3mbtl2
Slc9a9
Mapk1
Sergef
Ppp2r5c
Npas3
Gm13483
Ip6k1
Pik3ap1
Chst8
Mfn2
Mfn2
Ephb2
Ppp4r1l-ps
Bai1
Rapgef4
B430212C06Rik
Dmtf1
Napepld
Smarca2
Slit3
Tmem178b
Tgm2
Fam222a
Sptb
Slc39a11
Nwd1
Cep89
Dtna
Efcab11
Anxa6
Anxa4
Ascc1
Fxyd6
Lemd1
Pacrg
Gnptab
Acvr1c
Mcu
Nos1ap
Plekhm1
Tmem248
Tppp3
Pcsk6
Rad51b
Rag1
Cdh26
Lrp6
Lta4h
Srgap3
Lrp5
Lrp1
Kremen1
Lrfn2
Ppm1f
Tmem242
Snx27
Clstn2
Gpr157
Sh3pxd2b
Tnr
Smoc2
Nedd9
Trpc7
Ppp1r37
Pag1
Gopc
Kcnb1
Plcb2
Cmtm6
Mboat2
Mrpl55
Usp46
Nuak1
Clec16a
9130011E15Rik
Ephb1
Gpr56
Cacna1i
Loxhd1
Grid1
Gpx1
Ntrk2
Sepw1
Nup188
Grik5
Rtn4rl1
Ddx23
Pigs
Dennd4b
Micalcl
Prss22
Plod1
Dnah8
Bach1
Lman2
Pik3cb
Mir7656
Syt7
Dock8
Asap1
Ppp6r2
Slc41a2
Pard3
Eci1
Tmem182
Macrod1
Nid2
Tmem109
Bdkrb2
Smg1
9130401M01Rik
Nedd4
Rnf169
AI661453
Nfatc2
Acly
Pik3cg
Ccng2
Ccnf
Rictor
Pqlc1
Lamc3
Mbnl1
Atg7
Ssbp3
Fam214a
Cmtm4
Ippk
Ankrd6
Ankrd6
Fancl
Gpsm2
Wasf3
Slc37a3
Zfp280d
Frmd6
Tctn1
Mapre2
Nomo1
Ank
Sec63
Clic5
Trerf1
Osbpl9
Nrap
Ogdhl
Ak8
Rsf1
Galnt2
Ube2v1
Alkbh6
Oca2
Jarid2
Nt5c3b
Rxra
Spdef
She
St8sia5
Med27
Camk2g
Zfp609
Trim66
Dab2ip
Numb
Tbc1d31
Gtf2ird1
5730403I07Rik
Dnase2a
Ncapd2
Sash1
Lap3
Trpm3
Mapt
Cdyl
Sec16b
Ptprj
Tmem131
Ptpra
Ptprg
Ptprm
Pex14
Mical2
Prdm2
Ano7
Extl3
Bdh2
Psmc1
Gpr161
Crocc
C77080
Capzb
Capzb
4921529L05Rik
Lpp
Minpp1
Adora3
Arhgap20
Cln5
Gm12216
Maml3
Sgpp2
Tnnt2
Spred2
Rab4a
Glis1
P4ha1
B3gntl1
Creb3l2
Tshz2
Mrps6
Mapk8ip3
Ddo
Rasl12
Zc3h12c
Sdf4
Fbxo2
Ercc4
Aldh3b1
Upk3bl
Aagab
B4galt1
Rnf150
St3gal4
Heatr5a
Obscn
St6galnac5
Ptpn11
Grm4
Kcnk4
Ksr1
Ptpn13
Smarca2
Gpaa1
Rnaseh2b
Cacng3
Taf8
Impg1
Trpv4
Dnah1
Nup85
Arhgap27
Ssh2
Sorcs2
Vps16
2410003L11Rik
Mb21d2
4930483O08Rik
Ndrg3
Banp
Rassf4
Rnf19b
Cep85
Wdr37
Rnf165
Snap47
Xndc1
Zfyve20
Nrxn1
Iars
Trappc9
Ppp1r9a
Gnptg
Syngap1
Shq1
Itpkc
Prkar1b
Pfkfb4
Rfx4
Baiap2
Tmem192
Dnd1
Itpr2
Myo1d
Fam109b
Ppfia1
Rbpms
Map3k9
6430584L05Rik
Abhd5
Mmd
Tcf4
Vwa5b1
Poc5
Zfp383
Adam12
Rerg
Rhoq
Zfp521
Ncoa1
Ep400
Neb
Ccdc40
Zfp710
Tmem132c
Siah3
Chd5
Ssx2ip
Spata2l
Papln
Smad3
Pptc7
Ankrd28
Akap6
Pram1
Endou
Srgap1
Zfp536
Sipa1l1
Tspan14
Rab3b
Lhfp
Evc2
Pygo1
Rell1
Tead1
Frmd4b
Fntb
Clcn7
Decr2
4932413F04Rik
Nfia
Cyb5a
Fto
Ttll1
Hc
Ccni
Mapk4
Ldlrad4
Csrnp1
Tmem132d
Mtr
Tspan5
Camk1d
Hvcn1
Lca5l
Nebl
Dscaml1
Ak5
Tbc1d4
Utrn
Tnks
Ccdc126
Sbspon
Erc2
Megf11
Ncam1
Ss18
Tanc1
Fam151a
Ppa2
Prkcb
Stox2
Prkci
Ptpn22
Csmd2
Mccc1
Arhgap26
Hivep3
Sspn
Zcchc14
Prr5
Card11
Rab12
Ston2
St3gal5
Etv5
Abca3
Slc1a4
Ptk2
Acsl1
Eftud2
Mtmr10
Ano10
Emid1
Thbs3
Abcc6
Magi3
Ctnnbl1
Qtrt1
Tmod1
Il21r
Dazap1
Dazap1
Spata13
Asb15
Zfp366
Spryd3
Gxylt1
Slc22a4
Ruvbl1
Rfx2
Ncs1
Drosha
Smad1
Scfd2
Scnn1a
Eps8
Ttc7b
Gm608
Bptf
Atxn7l3
4930527F14Rik
Sept11
Ablim1
Nr5a2
Tnrc18
Sik3
Rsu1
Ankrd33b
Zcchc8
Gm11190
Cntrl
Mat2b
Tbrg4
Ccdc167
Ptprn2
Foxn3
Ptprr
Tspan18
B4galt6
Pdzrn3
Ptprf
5330413P13Rik
Gm5801
Vangl1
Psmd8
Etv6
Srpk1
Slc7a8
Khdc3
Ube2h
Ccser2
Rabep2
N4bp1
BC004004
Ntn1
Max
Rangap1
Tmem246
Dysf
Prkce
Cabp1
Pabpc1l
Pde7b
Stx1a
Skap1
Fxyd2
Lcmt1
Tyw3
Lef1
Pik3r3
Tcof1
Tjp2
Trappc8
Micu1
Apba1
Snph
Jade2
Dbt
Foxp4
Tgif2
Smurf1
Smad7
Nhsl1
Syt12
Il4ra
Aldh3a2
Slc44a1
Atp2b2
Ankrd44
Mir6965
6430548M08Rik
Mirlet7g
LOC101243624
Olfr225
Magi1
2010009K17Rik
Rgs9
Dera
Armc9
Fgd5
Mir7040
Map4
9430076C15Rik
Ssh1
Sorl1
Psmd3
Rxfp2
Cpsf3l
Homer2
Mok
Cdkal1
Cpa5
Cabp2
Pde2a
Camk2d
Adck1
Pdzd2
Ppp4r1
Tmem184b
Tmcc2
Crkl
Sh3pxd2a
Rnf113a2
Hmgcll1
Ndufaf6
Rere
Wbp1l
Wbp1l
Ush2a
Rasgrp1
Acsbg2
Ifnar1
Aggf1
Ntpcr
Smarcb1
Vps54
Xpnpep1
Supt6
Col11a2
Aifm3
Klhl5
Prkd2
Mast4
Parp11
Rab5c
Nr1h4
Epb4.1l4a
Luzp1
Elmsan1
Zfp1
Aarsd1
Tiam1
Tiam1
Synj2
Kif7
Slc7a15
Tln2
D17Wsu92e
Abcd3
Fbn1
Zc3h3
Cobll1
Adarb2
Yeats4
Hs2st1
Gfm2
Eif3d
Golga4
Rtp1
Cd276
Sema6a
Akap7
E2f7
Meaf6
Timm44
Bach2
Rapgef4
Zzz3
Trafd1
Timp2
Maats1
Sesn1
Adam33
Col22a1
Cpeb3
Cln8
Pdpn
Glra1
Bmpr1b
Prrx2
Clec16a
Trim62
Jrk
Klhl3
Rasa3
Agap1
Dixdc1
Spock2
Fam120a
Grin2c
Cfap43
Gm525
E130310I04Rik
Rnft2
Gas7
Chst12
Zfyve21
Grm6
Ryk
Slc2a1
Mboat2
Gm4814
Mrap
Pde8b
Trappc9
Ccdc88c
Il34
Whsc1l1
Lgmn
Itgb4
St14
Procr
Ror2
Ror1
Cacna1h
Soat1
Cacng7
Xkr5
Arhgef3
Sgpp1
Rogdi
Gas7
Mir1981
Htra3
Pla2g6
Acan
Cep131
Calcoco1
Bckdhb
Rbfa
Creb5
Slitrk5
Car5a
Tspan9
Car3
Map7d1
Irf2
Ddah1
Polr3e
Cdc37
Rnf217
Tfr2
Rec114
Ildr2
4930590J08Rik
Slc7a1
Pla2g12a
Zhx2
Ano1
Cda
BC048679
Fanci
B930018H19Rik
Ppp2r5c
Cry1
Hivep1
Btbd9
Pcnxl2
Nin
Nadk
Zfp523
Ldb3
Pde10a
Tdrp
Cpne8
Tenm2
Tshz3
Helq
Ntm
Cyp2s1
Snx29
Sbds
Ccdc132
Clip2
Arl2bp
Syne3
Ifngr1
Igf1r
Svil
Arhgef18
Zc3h12a
Lct
Galnt16
Lrrc16a
Lrrc27
Stk10
Sufu
Stat6
Stat1
Col4a2
BC024978
Neurl1b
Rab42
Mvb12b
Slc10a7
Ptp4a3
Tmem56
Klf12
Kifc3
P4ha2
Drd5
Dlg5
Elk3
Ano6
H2afy
Nr1h4
Zmynd8
Gng12
E230029C05Rik
Aff3
B4galt4
Fbln1
Deptor
Vapb
Simc1
Spag9
Gm17296
Tnip1
Naa25
Dtnb
Pygb
Lrp8
Cyp2u1
Nrp2
Ggt6
Igsf11
Lincenc1
Ankrd12
Wdr95
Sh2d2a
Mical2
Sec14l5
Fat4
Ly6g6e
Rasal1
Syn3
Zbtb16
1600014C10Rik
Itgb2
Nav2
Trp53bp1
Wwox
E130304I02Rik
Mthfd1l
Wdr65
Clasp1
Wdr16
Ptpre
Atxn1
Fbxw7
Nphp1
Ankrd11
Gsr
P2ry6
Flt1
Setbp1
Ext2
Ext1
Ppap2b
Prickle1
Fam114a1
Nsmce2
Smu1
Rnft2
Prcp
Cope
Arl6ip5
Hdac5
Ulk4
Ctnnd2
Eif5a2
Usp36
Npc1
Rnf38
Eno4
Epb4.1l1
Arhgef7
Abca7
Abcf3
Tonsl
Gpatch2
Prpsap1
Lphn1
Susd4
Metrnl
Cacng8
Sgms1
Slc25a38
Map10
Gbas
Hipk2
Kif6
Myo18b
Fstl4
Rnf166
Nfe2l1
Sema6b
Ppp2r2c
Galnt10
Osmr
Tbc1d9b
Cog2
Lrba
Eepd1
Lats2
Fbxw17
Arhgef10
Fig4
Sorbs2
Trim45
Lrrc20
BC030867
Llph
Mboat1
Zbtb34
Inpp1
Ptpdc1
Cldn10
Erp27
Dhx16
Ttc39c
Acap2
Mrps35
Tpi1
Atp2c2
Tpd52
Ubl3
Dnajc7
1700069L16Rik
Usp7
Cit
Osbpl6
Ncald
Rps6ka1
Hpd
Rbm19
Cuedc1
Cnnm2
Lpcat1
Gabrr2
Mir6897
Mir6904
Dzip1
Ist1
Rhoj
Thsd4
Endod1
Plxna4
Zfp608
Bicd2
Timmdc1
Stard3nl
Zcchc17
Trim47
Olfr543
Adam19
Amotl1
Cul7
Trip12
Abr
Lphn3
1600002D24Rik
Dcakd
Zc3h7a
Ppm1l
Aox3
Scaf4
Slc25a16
Sppl2b
Afap1l1
Tbc1d5
Kif17
Fmnl2
4930519G04Rik
Gpr162
Epha1
Prkca
Cdk5rap2
2810021J22Rik
Lonrf2
4930506C21Rik
Klhl28
Tns3
Scel
1500009L16Rik
Ddx55
Ttll4
Chpt1
Apopt1
Csgalnact1
Cacna1s
Zak
Plekha2
C2cd4d
Syne2
Aco2
Mvp
Abcc4
Abcc4
Sult4a1
1700021K19Rik
Dpf3
Ttc28
Stx8
Ntsr1
Alpk1
Rara
St6galnac3
Mfsd11
St8sia1
Sipa1
Atl1
Gpr83
Eef2k
Tgfbr3
Itih5
Tusc2
Foxo3
Lrmp
Lypd6
Cdk13
Fam49b
Astl
Impa2
Sept9
Tmem178
Sept9
Rbfox2
Lef1
Ehbp1l1
Shank2
Stat5b
Gm10865
Sh3rf1
Phf5a
Apbb2
Maea
Pgap3
1110007C09Rik
Gpr89
Insr
Notch3
Chd9
Adcy1
Myo16
Adh7
Slc26a6
Prkar2b
Rbfox2
Rprd1b
Ino80dos
Prep
Rilpl1
Tmeff1
Chst11
Slc20a2
Slc13a3
Parvb
Nphp4
Gpa33
Wasf2
Slc25a22
Auts2
Uqcc1
Cygb
Zfp597
Flad1
Clic4
Zbtb40
Scmh1
Ccdc146
Dnajb12
Efcab6
Efcab6
Zak
Arsb
Ppp4r1
H2-T24
Wnt16
Rcan1
Kcnq2
Fbxl19
Col23a1
Abat
Cox18
Arhgap28
Bbs9
Iqgap1
Tbc1d22b
Tgfbr2
Cacna1a
Prima1
Grip1
Tgds
Ppp1r16b
Dhx35
Diras1
Entpd4
Tom1l2
Slc16a11
Ppp2r2b
Adamts12
Terf2
Park7
Cenpe
Tsga10
Ap3b1
Lipc
Hsd11b1
Tle1
Mccc2
Hic2
Helz
Fstl1
Fxn
Alg1
Traf3ip1
Dnmbp
Rassf3
Lima1
Fam13c
Col26a1
Fmn1
Mmd2
Ctnnbip1
Gfra1
Ccdc159
Hlf
Rnf181
Acvr1
Acvr1b
Ryr2
Mxi1
Champ1
Srgap2
Ciita
Psd
Gfpt1
Sh3bp5l
Kif13a
Ccnd3
Itga1
Ttpal
Ino80d
Cryaa
Tmem82
Arid5b
Arhgef10l
Mid1
Tom1l2
Nrxn2
Ccnjl
Tnfrsf11a
5031425F14Rik
Tnfaip2
2610035D17Rik
Nfx1
Pla2g2c
Bcl11b
Fermt2
Dap
Nr2c1
Ppp1r13b
Arhgap17
Actr3b
Gipc1
Bri3
Tbc1d8
Dopey2
Poc1b
Ccm2
Flcn
Itsn2
Klhl2
Tmem108
Sfxn5
Gprin2
Zmiz1
Lnx2
Dlg1
Shb
Hdac7
Fam19a5
Selo
Srp9
Abcb10
Ranbp3
Iffo2
Kif5c
Cds2
Elfn2
Ppp3ca
Kif1a
Kif5a
Dner
Rab3il1
Alg9
Hps4
Stau1
Rheb
Mark2
Cblb
Atp11a
Shc3
Nav2
Pik3c2b
Il20rb
Gm5820
Polr1a
Scg5
Ppef2
Il17rd
Lgr5
Ppard
Rps6ka1
Slc41a3
Pvrl1
Ino80d
Stk4
Ccdc62
Dnaja4
Ski
Scfd2
Tm6sf2
Msi2
Tulp4
Antxr1
Agrn
Drg2
Ralbp1
Ncoa3
Lpin3
Nucb2
Cep104
Magi2
Map4k3
Mturn
Fgf12
Rab2a
P4ha2
Dok5
Mark3
Nfatc1
Atp8b2
Ctdspl
Map2k5
Zfhx3
Dcdc2c
Elmo1
Crim1
Atp8a2
Elp3
Mark1
Atxn1
Fry
Cacng5
Wdfy3
Hhipl1
Hrk
Rffl
Filip1l
Hps1
Pom121
Zswim5
Appl2
Slc1a3
Cnn2
Ccrl2
Plekhg1
Pdzrn4
St3gal3
St3gal3
Zbtb39
Tubgcp3
Cldn12
Mir6916
Aplp2
Zbtb7c
Isca1
Vav2
Vdr
Jakmip3
Dbh
AW011738
Snx10
Hlcs
Satb2
Faim
Triobp
Spen
Tdg
Gmcl1
Arhgap8
Zdhhc17
Ankrd52
AU040320
Ttc7
Cacna1s
Nt5c1a
1110034G24Rik
Cby1
Prdm2
Nt5dc3
Med13l
Vwf
Grin1
Banf2
Rapgef1
Rapgef1
Fgfr1
Eci2
Runx2
Kirrel3
Kirrel3
C530008M17Rik
Fam19a5
Ptpn14
Plat
Rnf144b
Cdk6
Dbnl
Atg4c
Rbfox3
Lrrk1
Btbd1
Fyn
Fyn
Rcsd1
Fmnl1
Nkd1
Dysf
Ncoa2
Tmem132b
Kcnj6
Alpl
Cttn
Cux2
Srprb
Uhrf1bp1
Gng12
March3
Gm16596
Tac2
Pnldc1
Tet3
Endou
Jph2
Zfp236
Serpina12
Chd1l
Rgs3
Adcy7
Uso1
Eno3
Slc5a10
Msh5
Cdc42ep4
Mpzl1
Lrrc8b
Ilf3
Scube1
Loxl2
Zfp423
Ctnna3
Col5a1
Ccdc148
Neurl4
Lhpp
Ppfia1
Vgll4
Rbms3
4921511C10Rik
Rbms3
Specc1l
B130006D01Rik
Nt5c2
Sp2
Wipf2
Palm
Klrg2
Rer1
Prdm10
Ttll11
Fam73a
Kdelr2
Pcbp3
Farp1
Flnb
Nfrkb
Mthfsd
Mgat5b
Hscb
Katnal1
Arfgap3
Gramd1b
Auh
Arg1
Hs6st1
Msi2
Arnt2
Ank3
Znrf3
Lrp8
Cdh22
Clybl
Xxylt1
Ubtd1
Pxylp1
Pxylp1
Bmp7
Usp10
Cacna1d
Megf11
Tmem241
Creb3l1
Sptbn1
Pcnt
Col19a1
Rab6b
Sorbs2
Sh3bp4
Npr2
Dnajc6
Kat6b
Adam23
Cryl1
Ubac2
Fam222b
Fli1
Neurl1a
Snx24
Limch1
Itga9
A430105I19Rik
Kdm2a
Tmem86b
Steap3
Adamts3
Mmp24
Cabin1
Sdk1
Rbfox3
Rbfox3
Impdh1
Fam117a
Snx9
Kirrel
L3mbtl3
Tcf7l1
Pde11a
Dock9
Cdh3
Plbd2
Chd2
Stxbp5
Dtwd2
Gpr133
Tnik
Lphn2
Inpp5j
Kat5
Ttc16
Cel
Celsr1
Ttc16
E030018B13Rik
[truncated: 424 more rows]
